# Supplementary material for: Do Not Lose Your Head over the Unequal Regeneration Capacity in Prolecithophoran Flatworms
Source: Biology (Basel). 2022 Oct 28;11(11):1588. doi: 10.3390/biology11111588 (PMC9687166; doi:10.3390/biology11111588)
Supplement: Supplementary file 1 [file biology-11-01588-s001.zip]

Archive with 1 entries (1 files):
- biology-1931342-supplementary.pdf
